# Supplementary material for: A splicing-based multitissue association study of joint transcriptomes identified susceptibility genes for osteoarthritis
Source: Front Immunol. 2025 Sep 11;16:1590008. doi: 10.3389/fimmu.2025.1590008 (PMC12460263; doi:10.3389/fimmu.2025.1590008)
Supplement: Supplementary file 7 [file Table3.xlsx]

## Sheet: Sheet1
Table S3. MAGMA gene-based test identified 361 significant genes associated with osteoarthritis.
Ensemeble ID	Gene symbole	CHR	START	STOP	NSNPS	NPARAM	N	ZSTAT	P	FDR
ENSG00000001617	SEMA3F	3	50192478	50226508	151	57	417596	3.5863	0.00016773	0.0200585
ENSG00000003756	RBM5	3	50126341	50156454	122	41	417596	3.3099	0.00046668	0.0366874
ENSG00000004534	RBM6	3	49977440	50137478	635	51	417596	3.8702	5.4368e-05	0.00901504
ENSG00000006606	CCL26	7	75398851	75419214	140	31	417596	3.3772	0.00036611	0.0329516
ENSG00000008838	MED24	17	38175350	38217468	193	37	417596	3.2672	0.000543	0.0395871
ENSG00000010318	PHF7	3	52444673	52457657	52	27	417596	4.2359	1.1381e-05	0.0028791
ENSG00000010319	SEMA3G	3	52467069	52479101	50	27	417596	3.4576	0.00027252	0.0278251
ENSG00000010322	NISCH	3	52489134	52527087	187	58	417596	3.45	0.00028026	0.0278677
ENSG00000010810	FYN	6	111981535	112194655	972	73	417596	4.394	5.5643e-06	0.00158208
ENSG00000013810	TACC3	4	1723227	1746898	241	37	417596	4.3963	5.5056e-06	0.00158208
ENSG00000014138	POLA2	11	65029233	65073060	174	84	417596	4.4253	4.8155e-06	0.0014182
ENSG00000016864	GLT8D1	3	52728505	52740048	60	22	417596	5.9818	1.1032e-09	1.08842e-06
ENSG00000020256	ZFP64	20	50668202	50820847	1066	88	417596	3.3024	0.00047929	0.0370876
ENSG00000030582	GRN	17	42422614	42430470	103	5	417596	3.1538	0.00080579	0.0473219
ENSG00000034677	RNF19A	8	101269288	101348446	326	61	417596	3.1524	0.00080961	0.0473219
ENSG00000048052	HDAC9	7	18126572	19042039	5627	348	417596	3.1717	0.00075769	0.0458612
ENSG00000049323	LTBP1	2	33172039	33624576	3519	195	417596	3.3985	0.00033879	0.031385
ENSG00000054611	TBC1D22A	22	47158518	47571336	3839	276	417596	3.1569	0.00079733	0.047246
ENSG00000055955	ITIH4	3	52846991	52865495	127	32	417596	6.2102	2.6458e-10	6.16625e-07
ENSG00000055957	ITIH1	3	52811603	52826078	86	27	417596	5.8678	2.2083e-09	1.89453e-06
ENSG00000056972	TRAF3IP2	6	111877657	111927481	243	70	417596	3.4034	0.00033281	0.0309764
ENSG00000060718	COL11A1	1	103342023	103574052	1475	97	417596	3.4463	0.00028412	0.0278918
ENSG00000064999	ANKS1A	6	34857042	35059179	1194	104	417596	3.534	0.00020464	0.0233076
ENSG00000065029	ZNF76	6	35226686	35263762	227	60	417596	3.3204	0.00044937	0.0360446
ENSG00000066336	SPI1	11	47376411	47400127	131	53	417596	3.3636	0.0003847	0.0330039
ENSG00000067596	DHX8	17	41561233	41621831	330	31	417596	3.9799	3.4467e-05	0.00667348
ENSG00000068878	PSME4	2	54091204	54197977	700	62	417596	3.8842	5.1329e-05	0.00871345
ENSG00000070366	SMG6	17	1963133	2207065	1601	99	417596	5.0341	2.3999e-07	0.00011275
ENSG00000070718	AP3M2	8	42010464	42029191	99	38	417596	3.2673	0.00054296	0.0395871
ENSG00000073060	SCARB1	12	125261402	125367214	879	123	417596	3.7965	7.3384e-05	0.0104928
ENSG00000073282	TP63	3	189349205	189615068	2289	132	417596	3.2855	0.00050896	0.0382494
ENSG00000075340	ADD2	2	70834750	70995357	1040	100	417596	6.4641	5.0967e-11	3.35227e-07
ENSG00000078747	ITCH	20	32951041	33099198	773	40	417596	3.5931	0.00016336	0.019655
ENSG00000079459	FDFT1	8	11653082	11696818	440	48	417596	3.7609	8.4638e-05	0.0118445
ENSG00000079805	DNM2	19	10828755	10944164	695	83	417596	3.1902	0.00071095	0.0450138
ENSG00000081923	ATP8B1	18	55313658	55470333	999	91	417596	4.6394	1.7472e-06	0.000604838
ENSG00000085998	POMGNT1	1	46654354	46685977	173	31	417596	3.1169	0.00091394	0.0497692
ENSG00000087152	ATXN7L3	17	42269173	42277481	67	8	417596	3.1516	0.00081198	0.0473219
ENSG00000088298	EDEM2	20	33703167	33865928	645	182	417596	3.1741	0.0007516	0.0456325
ENSG00000088305	DNMT3B	20	31350191	31397162	199	48	417596	3.2456	0.00058607	0.0407195
ENSG00000090020	SLC9A1	1	27425306	27493472	261	69	417596	3.1496	0.00081756	0.0474473
ENSG00000099904	ZDHHC8	22	20116979	20135530	154	43	417596	3.8466	5.9875e-05	0.00945163
ENSG00000100154	TTC28	22	28374004	29075853	3736	244	417596	3.2062	0.0006724	0.0440791
ENSG00000101019	UQCC1	20	33890369	33999944	387	127	417596	4.4721	3.8723e-06	0.00117551
ENSG00000101367	MAPRE1	20	31407699	31438211	116	29	417596	3.337	0.0004235	0.0351114
ENSG00000101412	E2F1	20	32263489	32274210	79	23	417596	3.1661	0.00077248	0.0461735
ENSG00000101440	ASIP	20	32782375	32857150	342	42	417596	5.9847	1.084e-09	1.08842e-06
ENSG00000101444	AHCY	20	32868074	32899608	171	34	417596	3.5411	0.00019923	0.0229895
ENSG00000101460	MAP1LC3A	20	33134658	33148149	62	20	417596	4.4352	4.5996e-06	0.00137514
ENSG00000101464	PIGU	20	33148346	33264910	507	84	417596	3.8649	5.5577e-05	0.00906318
ENSG00000102349	KLF8	X	56258854	56314322	100	21	417596	3.4287	0.00030328	0.0289098
ENSG00000102908	NFAT5	16	69598997	69738569	764	59	417596	3.2425	0.00059237	0.0410102
ENSG00000103227	LMF1	16	903634	1031318	1554	181	417596	3.5257	0.00021118	0.0235424
ENSG00000103415	HMOX2	16	4524691	4560348	207	55	417596	3.5131	0.0002215	0.0241472
ENSG00000103426	CORO7-PAM16	16	4390252	4470495	538	112	417596	3.3454	0.00041076	0.0346372
ENSG00000103599	IQCH	15	67547138	67794598	1618	175	417596	3.3882	0.00035176	0.0324342
ENSG00000103852	TTC23	15	99676528	99791428	713	126	417596	3.3746	0.00036965	0.0329516
ENSG00000104626	ERI1	8	8859657	8974256	979	128	417596	6.1834	3.137e-10	6.16625e-07
ENSG00000104643	MTMR9	8	11141925	11185646	496	59	417596	4.0808	2.2437e-05	0.00514799
ENSG00000105397	TYK2	19	10461209	10491352	181	59	417596	3.1377	0.00085151	0.0481433
ENSG00000106328	FSCN3	7	127231463	127242198	53	31	417596	3.298	0.00048689	0.0375286
ENSG00000107249	GLIS3	9	3824127	4348392	4762	382	417596	5.0073	2.7596e-07	0.000121005
ENSG00000107341	UBE2R2	9	33817565	33920402	600	53	417596	3.1287	0.0008779	0.0487964
ENSG00000108255	CRYBA1	17	27573881	27581512	35	23	417596	4.6558	1.6137e-06	0.000568599
ENSG00000108262	GIT1	17	27900487	27921072	77	32	417596	6.1682	3.454e-10	6.16625e-07
ENSG00000108309	RUNDC3A	17	42385781	42396039	67	8	417596	3.1458	0.00082811	0.0476393
ENSG00000108312	UBTF	17	42282401	42298994	146	13	417596	3.2163	0.00064934	0.0437296
ENSG00000108576	SLC6A4	17	28521337	28563020	232	43	417596	3.3726	0.00037231	0.0329516
ENSG00000108578	BLMH	17	28575218	28619074	293	40	417596	3.5178	0.00021759	0.0238527
ENSG00000108840	HDAC5	17	42154114	42201070	366	17	417596	3.2856	0.0005088	0.0382494
ENSG00000108852	MPP2	17	41952725	41987068	262	35	417596	3.2467	0.00058381	0.0407058
ENSG00000108963	DPH1	17	1933404	1946724	75	23	417596	5.3964	3.4e-08	1.9732e-05
ENSG00000110074	FOXRED1	11	126138950	126148026	67	28	417596	3.1307	0.00087188	0.0485987
ENSG00000110887	DAO	12	109252708	109294819	345	60	417596	3.3025	0.00047917	0.0370876
ENSG00000111011	RSRC2	12	122989190	123011547	109	32	417596	3.8114	6.908e-05	0.0101531
ENSG00000111358	GTF2H3	12	124118375	124147153	172	33	417596	3.4932	0.00023862	0.0250449
ENSG00000111361	EIF2B1	12	124104953	124118313	65	31	417596	3.729	9.6105e-05	0.0129887
ENSG00000111364	DDX55	12	124086624	124105488	84	25	417596	3.3061	0.00047305	0.0368942
ENSG00000111596	CNOT2	12	70636774	70748773	918	85	417596	3.2951	0.00049187	0.0376185
ENSG00000112033	PPARD	6	35310335	35395968	573	76	417596	3.7349	9.3909e-05	0.0127794
ENSG00000112337	SLC17A2	6	25912982	25930946	146	38	417596	3.284	0.00051171	0.0382494
ENSG00000112343	TRIM38	6	25963030	25987384	150	60	417596	3.2013	0.0006841	0.0442579
ENSG00000112763	BTN2A1	6	26458150	26476849	138	40	417596	3.3762	0.00036744	0.0329516
ENSG00000112769	LAMA4	6	112429963	112576141	858	61	417596	3.2501	0.00057686	0.0405451
ENSG00000114013	CD86	3	121774213	121839983	362	58	417596	3.2896	0.00050157	0.0380979
ENSG00000114686	MRPL3	3	131181056	131221827	258	51	417596	3.2542	0.00056851	0.0404976
ENSG00000114805	PLCH1	3	155093369	155462856	2339	94	417596	3.2069	0.00067084	0.0440791
ENSG00000114841	DNAH1	3	52350335	52434507	438	76	417596	5.0475	2.2382e-07	0.000107717
ENSG00000114854	TNNC1	3	52485118	52488086	14	10	417596	3.4411	0.00028964	0.0280156
ENSG00000114902	SPCS1	3	52738971	52742182	16	8	417596	5.7784	3.7708e-09	2.97622e-06
ENSG00000114904	NEK4	3	52744800	52804965	305	41	417596	6.2707	1.7971e-10	5.06577e-07
ENSG00000115207	GTF3C2	2	27548716	27579868	142	56	417596	3.2124	0.00065811	0.0440198
ENSG00000116688	MFN2	1	12040238	12073571	223	53	417596	3.7036	0.00010629	0.0137981
ENSG00000117360	PRPF3	1	150293925	150325671	165	39	417596	4.0718	2.3327e-05	0.00517178
ENSG00000117362	APH1A	1	150237804	150241980	24	9	417596	3.4964	0.00023577	0.0249024
ENSG00000118292	C1orf54	1	150240600	150253327	84	20	417596	3.284	0.00051175	0.0382494
ENSG00000119242	CCDC92	12	124403207	124457378	328	54	417596	4.0541	2.516e-05	0.00533825
ENSG00000120279	MYCT1	6	153019030	153045702	191	48	417596	3.2047	0.00067591	0.0441624
ENSG00000124562	SNRPC	6	34725183	34741571	104	19	417596	3.2773	0.00052398	0.0389147
ENSG00000124564	SLC17A3	6	25833294	25882514	310	43	417596	3.7095	0.00010385	0.0135707
ENSG00000124568	SLC17A1	6	25783125	25832287	340	54	417596	3.6313	0.00014098	0.0173864
ENSG00000124664	SPDEF	6	34505579	34524110	131	56	417596	3.1539	0.00080547	0.0473219
ENSG00000124678	TCP11	6	35085848	35116387	199	45	417596	4.0244	2.8561e-05	0.00580996
ENSG00000124693	HIST1H3B	6	26031817	26032288	10	7	417596	3.9369	4.1279e-05	0.00754183
ENSG00000124813	RUNX2	6	45295894	45632086	1972	183	417596	4.1438	1.7078e-05	0.00403566
ENSG00000125319	C17orf53	17	42219274	42239844	169	10	417596	3.1512	0.000813	0.0473219
ENSG00000125966	MMP24	20	33814457	33864801	188	100	417596	3.2082	0.00066781	0.0440791
ENSG00000125967	NECAB3	20	32244893	32262269	97	23	417596	3.1239	0.00089226	0.0493167
ENSG00000125970	RALY	20	32581452	32696114	549	57	417596	7.5161	2.8225e-14	5.56936e-10
ENSG00000125971	DYNLRB1	20	33104214	33128762	101	29	417596	4.5869	2.2494e-06	0.000752291
ENSG00000125977	EIF2S2	20	32676104	32700138	107	34	417596	5.7307	5e-09	3.79462e-06
ENSG00000126561	STAT5A	17	40439565	40463961	112	38	417596	3.3134	0.00046085	0.03652
ENSG00000126777	KTN1	14	56025790	56168244	924	69	417596	4.116	1.9279e-05	0.00447545
ENSG00000127325	BEST3	12	70037140	70093256	320	55	417596	3.3646	0.0003833	0.0330039
ENSG00000127946	HIP1	7	75162621	75368280	1286	109	417596	3.5699	0.00017855	0.0209711
ENSG00000128191	DGCR8	22	20067755	20099400	235	55	417596	3.1846	0.0007248	0.0450138
ENSG00000130283	GDF1	19	18979361	19006905	143	59	417596	3.2644	0.00054843	0.0397854
ENSG00000130638	ATXN10	22	46067678	46241187	1196	71	417596	3.1653	0.00077455	0.0461735
ENSG00000130702	LAMA5	20	60883011	60942368	493	71	417596	3.2502	0.00057659	0.0405451
ENSG00000130783	CCDC62	12	123258874	123312075	284	65	417596	3.3158	0.00045687	0.0363506
ENSG00000131165	CHMP1A	16	89710839	89724253	155	54	417596	3.2191	0.00064293	0.0434462
ENSG00000132000	PODNL1	19	14042000	14064204	100	28	417596	3.181	0.0007338	0.0452615
ENSG00000132581	SDF2	17	26975374	26989207	94	25	417596	3.5802	0.00017166	0.0204048
ENSG00000133794	ARNTL	11	13298199	13408813	668	84	417596	3.6323	0.00014044	0.0173864
ENSG00000133805	AMPD3	11	10329860	10529126	1458	152	417596	3.2275	0.00062444	0.0424878
ENSG00000133884	DPF2	11	65101225	65120720	81	32	417596	3.8082	6.9979e-05	0.0101531
ENSG00000134532	SOX5	12	23682440	24103966	2545	240	417596	3.4558	0.00027432	0.0278251
ENSG00000134864	GGACT	13	101183810	101241782	437	87	417596	3.4229	0.00030982	0.0293912
ENSG00000136040	PLXNC1	12	94542499	94701451	1020	157	417596	4.9561	3.5969e-07	0.000151009
ENSG00000136099	PCDH8	13	53418109	53422775	5	3	417596	3.2769	0.00052468	0.0389147
ENSG00000136573	BLK	8	11351510	11422113	595	100	417596	4.9156	4.425e-07	0.000181904
ENSG00000136574	GATA4	8	11534468	11617511	875	81	417596	3.3797	0.00036281	0.0329516
ENSG00000136770	DNAJC1	10	22045466	22292698	964	154	417596	3.5757	0.00017462	0.0206323
ENSG00000137642	SORL1	11	121322912	121504402	940	116	417596	3.1943	0.00070079	0.0448961
ENSG00000138594	TMOD3	15	52121825	52239492	669	41	417596	3.117	0.00091345	0.0497692
ENSG00000138600	SPPL2A	15	50999506	51058005	340	37	417596	3.7985	7.2784e-05	0.010483
ENSG00000138621	PPCDC	15	75315896	75409803	568	59	417596	5.3272	4.9873e-08	2.73359e-05
ENSG00000138778	CENPE	4	104026963	104119566	770	51	417596	3.3648	0.00038293	0.0330039
ENSG00000139211	AMIGO2	12	47469490	47473734	21	10	417596	3.2957	0.00049092	0.0376185
ENSG00000139620	KANSL2	12	49047184	49076021	157	37	417596	4.1976	1.3486e-05	0.00336843
ENSG00000139915	MDGA2	14	47308826	48144157	4622	188	417596	3.8773	5.2806e-05	0.00883024
ENSG00000140365	COMMD4	15	75628232	75634268	30	16	417596	3.8141	6.8339e-05	0.0101388
ENSG00000140367	UBE2Q2	15	76135622	76193419	239	67	417596	3.6622	0.00012504	0.015816
ENSG00000140718	FTO	16	53737875	54155853	2566	260	417596	5.4913	1.9949e-08	1.26979e-05
ENSG00000140937	CDH11	16	64977656	65160015	1201	75	417596	3.1315	0.00086946	0.0485987
ENSG00000141012	GALNS	16	88880142	88923378	517	92	417596	4.5177	3.1262e-06	0.000978399
ENSG00000141298	SSH2	17	27952956	28257294	1786	173	417596	6.3061	1.4307e-10	5.06577e-07
ENSG00000141349	G6PC3	17	42148103	42153709	51	7	417596	3.1767	0.00074486	0.04557
ENSG00000142186	SCYL1	11	65292548	65306175	63	23	417596	3.1469	0.00082494	0.0476366
ENSG00000143344	RGL1	1	183605220	183897665	1670	166	417596	4.0586	2.468e-05	0.00533825
ENSG00000143369	ECM1	1	150480538	150486265	38	17	417596	3.5257	0.00021115	0.0235424
ENSG00000143374	TARS2	1	150459887	150480078	116	41	417596	3.5046	0.00022861	0.024561
ENSG00000144218	AFF3	2	100162323	100759201	3141	78	417596	3.1208	0.00090191	0.0497109
ENSG00000145103	ILDR1	3	121706170	121741051	215	39	417596	3.1183	0.00090958	0.0497692
ENSG00000145757	SPATA9	5	94987885	95034415	216	87	417596	3.8899	5.0134e-05	0.008707
ENSG00000146197	SCUBE3	6	35182190	35220856	234	59	417596	3.2127	0.00065752	0.0440198
ENSG00000147324	MFHAS1	8	8640864	8751155	1049	68	417596	4.8097	7.5562e-07	0.000288118
ENSG00000147905	ZCCHC7	9	37120536	37358146	941	112	417596	3.2406	0.00059649	0.0410102
ENSG00000149798	CDC42EP2	11	65082289	65089900	24	12	417596	4.0748	2.3026e-05	0.00516306
ENSG00000149932	TMEM219	16	29952206	29984373	120	39	417596	3.1241	0.00089171	0.0493167
ENSG00000152061	RABGAP1L	1	174128548	174964445	4169	72	417596	4.6908	1.3607e-06	0.00049721
ENSG00000152128	TMEM163	2	135213330	135476570	1756	127	417596	3.4422	0.00028845	0.0280156
ENSG00000152689	RASGRP3	2	33661391	33789817	1021	67	417596	5.1257	1.4821e-07	7.3112e-05
ENSG00000153406	NMRAL1	16	4511681	4545764	210	50	417596	3.4502	0.00028007	0.0278677
ENSG00000153823	PID1	2	229715242	230136001	2653	159	417596	3.9662	3.6519e-05	0.00692878
ENSG00000154262	ABCA6	17	67074843	67138029	481	51	417596	3.9261	4.3167e-05	0.00774337
ENSG00000154263	ABCA10	17	67143355	67240987	733	48	417596	4.3483	6.8599e-06	0.00182918
ENSG00000154319	FAM167A	8	11278972	11332224	460	77	417596	5.0085	2.7431e-07	0.000121005
ENSG00000154493	C10orf90	10	128113566	128359079	1353	123	417596	3.8653	5.5478e-05	0.00906318
ENSG00000154736	ADAMTS5	21	28290231	28338832	253	45	417596	3.3744	0.00036985	0.0329516
ENSG00000155850	SLC26A2	5	149340300	149373018	232	56	417596	3.3389	0.00042054	0.0350131
ENSG00000156639	ZFAND3	6	37787275	38122400	2057	67	417596	3.6593	0.00012643	0.0158899
ENSG00000157322	CLEC18A	16	69984810	69998141	75	27	417596	6.1094	5e-10	6.16625e-07
ENSG00000157335	CLEC18C	16	70207225	70221264	81	48	417596	3.6181	0.00014837	0.0181841
ENSG00000157350	ST3GAL2	16	70413338	70473140	327	82	417596	3.3802	0.00036214	0.0329516
ENSG00000158113	LRRC43	12	122652285	122688018	209	40	417596	3.3225	0.000446	0.0360446
ENSG00000158169	FANCC	9	97861336	98079991	1186	60	417596	3.5329	0.00020553	0.0233076
ENSG00000158373	HIST1H2BD	6	26158349	26171577	63	34	417596	4.0573	2.4818e-05	0.00533825
ENSG00000158406	HIST1H4H	6	26281283	26285762	29	18	417596	3.9433	4.0178e-05	0.00740927
ENSG00000158560	DYNC1I1	7	95401866	95739634	1550	142	417596	3.7644	8.3475e-05	0.0117652
ENSG00000158636	C11orf30	11	76155967	76264069	668	114	417596	4.8088	7.5928e-07	0.000288118
ENSG00000159208	C1orf51	1	150254953	150259505	31	14	417596	4.1635	1.567e-05	0.00377074
ENSG00000159216	RUNX1	21	36160098	37376965	7125	404	417596	3.9797	3.4497e-05	0.00667348
ENSG00000159377	PSMB4	1	151372010	151374420	4	2	417596	3.1324	0.00086678	0.0485987
ENSG00000160551	TAOK1	17	27717482	27878922	667	58	417596	6.6228	1.7622e-11	1.73859e-07
ENSG00000161654	LSM12	17	42112003	42144987	274	13	417596	3.1676	0.00076847	0.0460895
ENSG00000161664	ASB16	17	42247815	42256451	70	15	417596	3.1636	0.0007791	0.0463048
ENSG00000161955	TNFSF13	17	7461609	7464925	20	12	417596	3.3442	0.00041256	0.034641
ENSG00000161958	FGF11	17	7341592	7348256	59	24	417596	3.3659	0.00038147	0.0330039
ENSG00000162267	ITIH3	3	52828784	52843025	70	23	417596	5.6852	6.5329e-09	4.77434e-06
ENSG00000162300	ZFPL1	11	64851695	64855870	17	11	417596	3.7202	9.9539e-05	0.013271
ENSG00000162437	RAVER2	1	65210778	65298915	726	51	417596	3.3492	0.00040517	0.0343125
ENSG00000162460	TMEM82	1	16068917	16074477	69	32	417596	3.1677	0.00076826	0.0460895
ENSG00000163113	OTUD7B	1	149909705	149982625	312	57	417596	3.2309	0.00061691	0.0421207
ENSG00000163125	RPRD2	1	150335567	150449042	744	39	417596	4.1721	1.5091e-05	0.00367624
ENSG00000163288	GABRB1	4	46995740	47428461	2426	194	417596	3.9514	3.8849e-05	0.00723178
ENSG00000163393	SLC22A15	1	116519119	116612675	592	99	417596	3.1776	0.00074259	0.04557
ENSG00000163590	PPM1L	3	160473390	160796695	1669	63	417596	3.663	0.00012465	0.015816
ENSG00000163599	CTLA4	2	204732509	204738683	27	12	417596	3.1868	0.00071924	0.0450138
ENSG00000163655	GMPS	3	155588325	155661815	463	48	417596	3.2068	0.00067103	0.0440791
ENSG00000163930	BAP1	3	52435029	52444366	48	30	417596	5.0092	2.7328e-07	0.000121005
ENSG00000163935	SFMBT1	3	52937588	53080766	674	53	417596	5.4644	2.3229e-08	1.38895e-05
ENSG00000163938	GNL3	3	52715172	52728508	80	28	417596	6.1094	5e-10	6.16625e-07
ENSG00000163939	PBRM1	3	52579368	52719933	835	58	417596	6.3222	1.2895e-10	5.06577e-07
ENSG00000163950	SLBP	4	1694527	1714282	111	42	417596	6.1424	4.0654e-10	6.16625e-07
ENSG00000164076	CAMKV	3	49895421	49907655	42	17	417596	3.8974	4.8612e-05	0.0086324
ENSG00000164077	MON1A	3	49946302	49967606	92	40	417596	3.3655	0.00038197	0.0330039
ENSG00000164078	MST1R	3	49924435	49941299	62	27	417596	3.6105	0.0001528	0.0186114
ENSG00000164091	WDR82	3	52288437	52322036	166	53	417596	5.2248	8.7179e-08	4.41081e-05
ENSG00000164197	RNF180	5	63461671	63668696	1072	101	417596	3.6014	0.00015825	0.019157
ENSG00000164244	PRRC1	5	126853301	126890781	170	45	417596	4.0345	2.7357e-05	0.005623
ENSG00000164291	ARSK	5	94890778	94940768	203	60	417596	3.1756	0.00074772	0.04557
ENSG00000164292	RHOBTB3	5	95049226	95160087	615	104	417596	3.9957	3.225e-05	0.00640185
ENSG00000164733	CTSB	8	11700033	11726957	249	62	417596	4.535	2.8797e-06	0.000933324
ENSG00000165124	SVEP1	9	113127531	113342160	1599	169	417596	4.7047	1.2714e-06	0.000473345
ENSG00000165288	BRWD3	X	79926353	80065187	586	18	417596	3.2558	0.00056531	0.0404156
ENSG00000165795	NDRG2	14	21484922	21539031	404	92	417596	3.2669	0.00054369	0.0395871
ENSG00000165915	SLC39A13	11	47428683	47438047	51	19	417596	3.7435	9.0721e-05	0.0125182
ENSG00000165916	PSMC3	11	47440320	47447993	48	19	417596	3.1315	0.00086962	0.0485987
ENSG00000165917	RAPSN	11	47459308	47470730	74	25	417596	4.0102	3.0328e-05	0.00610645
ENSG00000166037	CEP57	11	95523129	95565857	266	51	417596	5.3363	4.7442e-08	2.67464e-05
ENSG00000166268	MYRFL	12	70219084	70352877	764	63	417596	3.4765	0.00025395	0.0263734
ENSG00000166971	AKTIP	16	53524952	53538323	70	29	417596	3.191	0.00070882	0.0450138
ENSG00000167104	BPIFB6	20	31619454	31631853	48	27	417596	3.2037	0.00067843	0.0441808
ENSG00000167173	C15orf39	15	75487984	75504510	74	35	417596	3.9319	4.2138e-05	0.00762814
ENSG00000167195	GOLGA6C	15	75550940	75562540	64	21	417596	4.0396	2.677e-05	0.00561942
ENSG00000167513	CDT1	16	88869621	88875666	80	24	417596	3.2354	0.00060728	0.0416071
ENSG00000167528	ZNF641	12	48733791	48745197	67	35	417596	3.322	0.00044695	0.0360446
ENSG00000167535	CACNB3	12	49207577	49222724	104	39	417596	3.3322	0.00043085	0.0355713
ENSG00000167536	DHRS13	17	27224799	27230089	23	15	417596	3.2411	0.0005953	0.0410102
ENSG00000167543	TP53I13	17	27893070	27900175	26	11	417596	6.137	4.2039e-10	6.16625e-07
ENSG00000167549	CORO6	17	27941774	27949925	17	11	417596	5.9209	1.6011e-09	1.50442e-06
ENSG00000167941	SOST	17	41831099	41836156	52	6	417596	3.1185	0.00090896	0.0497692
ENSG00000168056	LTBP3	11	65306276	65326401	112	38	417596	3.3214	0.00044784	0.0360446
ENSG00000168237	GLYCTK	3	52321105	52329272	31	16	417596	4.9798	3.1819e-07	0.00013649
ENSG00000168273	SMIM4	3	52568029	52613253	259	45	417596	4.3737	6.1071e-06	0.00169726
ENSG00000168591	TMUB2	17	42264338	42269099	35	7	417596	3.2238	0.0006326	0.0428951
ENSG00000168778	TCTN2	12	124155660	124192948	183	31	417596	3.7438	9.0622e-05	0.0125182
ENSG00000168792	ABHD15	17	27887565	27894155	21	8	417596	5.6525	7.9077e-09	5.57267e-06
ENSG00000168936	TMEM129	4	1717679	1723085	52	19	417596	6.1694	3.4273e-10	6.16625e-07
ENSG00000169031	COL4A3	2	228029281	228179508	928	87	417596	3.404	0.00033209	0.0309764
ENSG00000169371	SNUPN	15	75890424	75918810	210	49	417596	3.4635	0.00026664	0.027485
ENSG00000169375	SIN3A	15	75661720	75748183	523	41	417596	3.2516	0.00057375	0.0405451
ENSG00000169379	ARL13B	3	93698983	93774512	465	40	417596	3.3533	0.00039933	0.0339637
ENSG00000169570	DTWD2	5	118173017	118324240	1060	78	417596	3.2894	0.000502	0.0380979
ENSG00000170128	GPR25	1	200842083	200843306	12	8	417596	3.4547	0.00027542	0.0278251
ENSG00000170175	CHRNB1	17	7348380	7361026	93	27	417596	3.8891	5.0304e-05	0.008707
ENSG00000171044	XKR6	8	10753555	11058875	2526	101	417596	5.4736	2.205e-08	1.35966e-05
ENSG00000171056	SOX7	8	10581278	10697357	956	87	417596	5.8785	2.0698e-09	1.85642e-06
ENSG00000171060	C8orf74	8	10530147	10558103	321	39	417596	3.8863	5.0887e-05	0.00871345
ENSG00000171345	KRT19	17	39679869	39684560	28	12	417596	3.5347	0.00020416	0.0233076
ENSG00000171551	ECEL1	2	233344537	233352538	53	20	417596	3.4627	0.00026744	0.027485
ENSG00000171587	DSCAM	21	41382926	42219065	5542	265	417596	5.4926	1.9803e-08	1.26979e-05
ENSG00000172731	LRRC20	10	72058729	72142382	479	56	417596	3.5009	0.00023186	0.0247301
ENSG00000173273	TNKS	8	9413424	9639856	2005	75	417596	3.3671	0.00037986	0.0330039
ENSG00000173281	PPP1R3B	8	8993765	9009084	171	33	417596	4.352	6.7464e-06	0.00182356
ENSG00000173327	MAP3K11	11	65365226	65382853	70	41	417596	3.3228	0.0004456	0.0360446
ENSG00000173546	CSPG4	15	75966663	76005189	165	62	417596	3.8414	6.1175e-05	0.0095802
ENSG00000173930	SLCO4C1	5	101569690	101632253	243	58	417596	3.7407	9.1754e-05	0.0125728
ENSG00000174233	ADCY6	12	49159975	49182820	120	41	417596	3.5042	0.00022903	0.024561
ENSG00000174282	ZBTB4	17	7362685	7387582	145	56	417596	3.4962	0.000236	0.0249024
ENSG00000175806	MSRA	8	9911778	10286401	3701	168	417596	4.8326	6.7373e-07	0.000265881
ENSG00000175832	ETV4	17	41605212	41656988	270	26	417596	3.8221	6.6152e-05	0.00992191
ENSG00000176095	IP6K1	3	49761727	49823975	254	49	417596	3.7241	9.8022e-05	0.0131576
ENSG00000176349	AC110781.3	7	1878222	1889567	154	24	417596	3.545	0.0001963	0.0227847
ENSG00000177301	KCNA2	1	111136202	111174096	219	47	417596	3.8343	6.2967e-05	0.00970676
ENSG00000177374	HIC1	17	1957448	1962981	35	15	417596	4.1425	1.718e-05	0.00403566
ENSG00000177627	C12orf54	12	48876286	48890295	79	20	417596	3.7832	7.7416e-05	0.0109897
ENSG00000177710	SLC35G5	8	11188397	11189717	13	8	417596	3.1847	0.00072457	0.0450138
ENSG00000178015	GPR150	5	94955782	94957846	10	4	417596	3.1809	0.00073402	0.0452615
ENSG00000178075	GRAMD1C	3	113547029	113666021	705	83	417596	3.1965	0.0006955	0.0448484
ENSG00000178700	DHFRL1	3	93766680	93782233	107	26	417596	3.2749	0.00052854	0.0389147
ENSG00000178750	STX19	3	93733213	93747454	84	15	417596	3.2496	0.00057792	0.0405451
ENSG00000179151	EDC3	15	74922899	74988633	406	65	417596	4.1817	1.4468e-05	0.00356853
ENSG00000179335	CLK3	15	74890841	74932057	288	44	417596	6.0511	7.1921e-10	8.34791e-07
ENSG00000179361	ARID3B	15	74833518	74890472	409	80	417596	3.8244	6.5537e-05	0.00992191
ENSG00000179873	NLRP11	19	56296770	56348166	332	63	417596	3.1949	0.00069942	0.0448961
ENSG00000180871	CXCR2	2	218990012	219001976	63	24	417596	3.1863	0.00072047	0.0450138
ENSG00000181222	POLR2A	17	7387685	7417933	134	50	417596	4.0556	2.5e-05	0.00533825
ENSG00000181315	ZNF322	6	26636518	26659980	150	34	417596	3.3648	0.00038306	0.0330039
ENSG00000182022	CHST15	10	125767184	125853206	633	60	417596	4.3037	8.3981e-06	0.00220948
ENSG00000182179	UBA7	3	49842640	49851379	46	15	417596	3.3178	0.00045361	0.0362374
ENSG00000182271	TMIGD1	17	28643351	28661077	119	22	417596	3.4376	0.00029339	0.0282399
ENSG00000182319	SGK223	8	8175258	8244008	658	59	417596	4.8925	4.9793e-07	0.000200513
ENSG00000182584	ACTL10	20	32254304	32256331	9	3	417596	3.275	0.00052833	0.0389147
ENSG00000183638	RP1L1	8	10463859	10569697	1034	47	417596	3.9737	3.5384e-05	0.00677861
ENSG00000183763	TRAIP	3	49866034	49894007	102	47	417596	3.4538	0.00027639	0.0278251
ENSG00000184445	KNTC1	12	123011793	123110943	328	25	417596	3.6772	0.00011792	0.0152078
ENSG00000184465	WDR27	6	169857307	170102159	2021	175	417596	3.3104	0.00046575	0.0366874
ENSG00000184608	C8orf12	8	11225911	11296167	751	64	417596	3.7112	0.00010314	0.0135677
ENSG00000184939	ZFP90	16	68563993	68609975	372	63	417596	3.1405	0.00084335	0.0479386
ENSG00000185324	CDK10	16	89747145	89762772	174	49	417596	3.2606	0.00055586	0.04003
ENSG00000185344	ATP6V0A2	12	124196865	124246302	302	31	417596	3.3074	0.00047079	0.0368636
ENSG00000185924	RTN4RL1	17	1837971	1928639	542	89	417596	4.2547	1.0468e-05	0.00268253
ENSG00000187066	TMEM262	11	64852451	64856847	24	17	417596	3.5202	0.00021563	0.0238527
ENSG00000187145	MRPS21	1	150266289	150281414	93	31	417596	3.4863	0.00024492	0.0255702
ENSG00000187492	CDHR4	3	49828165	49837268	39	19	417596	3.8625	5.6108e-05	0.00907478
ENSG00000187699	C2orf88	2	190744335	191068210	1672	68	417596	3.1851	0.00072353	0.0450138
ENSG00000187733	AMY1C	1	104293028	104301312	76	17	417596	3.2087	0.0006666	0.0440791
ENSG00000187741	FANCA	16	89803957	89883065	759	72	417596	3.2113	0.0006606	0.044037
ENSG00000189159	HN1	17	73131343	73164376	254	53	417596	3.2623	0.00055262	0.0399425
ENSG00000196260	SFTA2	6	30899130	30899952	7	4	417596	3.5048	0.00022846	0.024561
ENSG00000196284	SUPT3H	6	44777054	45345690	3591	66	417596	4.5312	2.9326e-06	0.000933324
ENSG00000196353	CPNE4	3	131252399	132004254	5253	209	417596	3.4479	0.00028252	0.0278734
ENSG00000196505	GDAP2	1	118406107	118472253	400	55	417596	3.1334	0.00086408	0.0485987
ENSG00000196535	MYO18A	17	27400528	27507430	781	29	417596	4.2722	9.6767e-06	0.00251238
ENSG00000196660	SLC30A10	1	219858769	220131989	1725	103	417596	4.6057	2.0552e-06	0.000699193
ENSG00000196821	C6orf106	6	34555065	34664636	686	62	417596	3.3861	0.0003545	0.0325349
ENSG00000197119	SLC25A29	14	100757448	100772884	74	22	417596	3.1521	0.00081053	0.0473219
ENSG00000197651	CCER1	12	91299399	91348953	208	54	417596	3.4493	0.00028105	0.0278677
ENSG00000197653	DNAH10	12	124247042	124420753	1164	67	417596	3.8369	6.231e-05	0.00968111
ENSG00000198040	ZNF84	12	133613878	133639885	267	67	417596	3.144	0.00083337	0.0478025
ENSG00000198130	HIBCH	2	191054461	191208919	909	47	417596	3.1467	0.00082565	0.0476366
ENSG00000198373	WWP2	16	69796209	69975644	1196	73	417596	3.1886	0.00071479	0.0450138
ENSG00000198535	C2CD4A	15	62359176	62363116	28	16	417596	3.8826	5.1666e-05	0.00871345
ENSG00000198720	ANKRD13B	17	27916787	27941779	130	32	417596	6.1094	5e-10	6.16625e-07
ENSG00000198756	COLGALT2	1	183898796	184006863	805	81	417596	3.8236	6.5763e-05	0.00992191
ENSG00000198876	DCAF12	9	34086385	34127397	259	43	417596	3.8213	6.6374e-05	0.00992191
ENSG00000203392	AC105020.1	15	75970672	75973093	7	5	417596	3.7166	0.00010094	0.0133674
ENSG00000203737	GPR52	1	174417212	174418683	6	3	417596	3.8543	5.8042e-05	0.00923617
ENSG00000204231	RXRB	6	33161365	33168630	56	29	417596	3.1754	0.00074826	0.04557
ENSG00000204279	PAGE3	X	55284848	55291279	28	7	417596	3.1427	0.00083709	0.0478767
ENSG00000204420	C6orf25	6	31686371	31694491	47	23	417596	3.189	0.00071385	0.0450138
ENSG00000204463	BAG6	6	31606805	31620482	68	25	417596	3.519	0.00021659	0.0238527
ENSG00000204469	PRRC2A	6	31588497	31605548	105	42	417596	3.5623	0.0001838	0.02146
ENSG00000204475	NCR3	6	31556672	31560762	25	10	417596	3.1708	0.0007601	0.0458663
ENSG00000204642	HLA-F	6	29690552	29706305	270	27	417596	3.3725	0.0003724	0.0329516
ENSG00000204655	MOG	6	29624758	29640149	312	24	417596	4.037	2.7066e-05	0.00562175
ENSG00000205221	VIT	2	36923833	37041935	711	83	417596	3.5295	0.00020818	0.0234732
ENSG00000205279	CTXN3	5	126984736	126994322	44	21	417596	3.2582	0.00056055	0.040221
ENSG00000205359	SLCO6A1	5	101707486	101834720	762	36	417596	3.4096	0.00032533	0.0307149
ENSG00000213533	TMEM110	3	52870235	52931612	473	48	417596	4.3921	5.6125e-06	0.00158208
ENSG00000213719	CLIC1	6	31698358	31707540	64	35	417596	3.4294	0.00030246	0.0289098
ENSG00000213921	LEUTX	19	40267235	40276775	99	10	417596	3.4069	0.00032851	0.0308674
ENSG00000215045	GRID2IP	7	6537093	6591067	379	63	417596	4.5343	2.8898e-06	0.000933324
ENSG00000215529	EFCAB8	20	31446729	31549006	441	87	417596	3.8555	5.7738e-05	0.00923617
ENSG00000215845	TSTD1	1	161007421	161008780	8	5	417596	3.3243	0.00044316	0.0360446
ENSG00000221995	TIAF1	17	27400537	27418537	191	15	417596	3.6396	0.0001365	0.0170469
ENSG00000223802	CERS1	19	18979361	19007536	145	61	417596	3.2488	0.00057945	0.0405451
ENSG00000223865	HLA-DPB1	6	33043703	33054978	182	25	417596	3.1163	0.00091558	0.0497692
ENSG00000228008	CTD-2330K9.3	3	49941278	49954370	50	21	417596	3.3393	0.00042	0.0350131
ENSG00000231389	HLA-DPA1	6	33032346	33048552	235	29	417596	3.9943	3.2444e-05	0.00640185
ENSG00000236027	PATE3	11	125658006	125661495	22	10	417596	3.1843	0.00072544	0.0450138
ENSG00000243696	RP5-966M1.6	3	52847298	52869745	156	38	417596	6.2789	1.7051e-10	5.06577e-07
ENSG00000244025	KRTAP19-3	21	31863782	31864275	4	2	417596	3.1398	0.00084546	0.0479386
ENSG00000245017	RP11-181C3.1	12	98879322	98897633	109	39	417596	3.8099	6.9519e-05	0.0101531
ENSG00000248592	TMEM110-MUSTN1	3	52867137	52931578	496	51	417596	4.5145	3.1734e-06	0.000978399
ENSG00000250091	DNAH10OS	12	124410971	124419531	68	26	417596	5.2966	5.9e-08	3.14645e-05
ENSG00000253426	RP11-10A14.4	8	9009252	9025646	166	53	417596	4.0774	2.2766e-05	0.00516306
ENSG00000253958	CLDN23	8	8559448	8561616	17	8	417596	4.3609	6.4768e-06	0.001775
ENSG00000254093	PINX1	8	10622473	10697394	681	63	417596	5.2828	6.3621e-08	3.3036e-05
ENSG00000255552	LY6G6E	6	31679548	31681842	22	13	417596	3.4429	0.00028775	0.0280156
ENSG00000258724	SOX7	8	10582909	10697357	951	90	417596	6.0234	8.5404e-10	9.36218e-07
ENSG00000260916	CCPG1	15	55632230	55700708	491	63	417596	3.1399	0.00084496	0.0479386
ENSG00000262246	CORO7	16	4404543	4475706	470	123	417596	3.3562	0.00039504	0.0337443
ENSG00000262664	OVCA2	17	1945327	1946724	5	3	417596	4.6706	1.5018e-06	0.000538791
ENSG00000269282	AC024257.1	12	48759919	48761738	12	6	417596	3.8955	4.8998e-05	0.0086324
ENSG00000269422	AC092384.1	16	88894366	88894545	3	2	417596	3.2014	0.00068375	0.0442579
ENSG00000272305	RP11-894J14.5	3	53003135	53133469	685	60	417596	5.5283	1.6164e-08	1.09982e-05
ENSG00000272573	MUSTN1	3	52867130	52869235	11	7	417596	5.7884	3.552e-09	2.92034e-06
ENSG00000272781	MDGA2	14	47311134	48143999	4615	196	417596	3.9625	3.7088e-05	0.00696972
